# Supplementary material for: Mitigating the Impact of Electrode Shift on Classification Performance in Electromyography Applications Using Sliding-Window Normalization
Source: Sensors (Basel). 2025 Jul 1;25(13):4119. doi: 10.3390/s25134119 (PMC12251759; doi:10.3390/s25134119)
Supplement: Supplementary file 1 [file sensors-25-04119-s001.zip]

Archive with 25 entries (21 files):
- supplementary materials/
- supplementary materials/Definitions/
- supplementary materials/Definitions/journalnames.tex
- supplementary materials/Definitions/logo-mdpi-eps-converted-to.pdf
- supplementary materials/Definitions/logo-mdpi.eps
- supplementary materials/Definitions/logo-orcid.pdf
- supplementary materials/Definitions/logo-updates.eps
- supplementary materials/Definitions/mdpi.bst
- supplementary materials/Definitions/mdpi.cls
- supplementary materials/Definitions/mdpi.ens
- supplementary materials/Definitions/mdpi_apacite.bst
- supplementary materials/Definitions/mdpi_apacite.sty
- supplementary materials/Definitions/mdpi_chicago.bst
- supplementary materials/FiguresMethods/
- supplementary materials/FiguresMethods/Motion Labels Processing.pdf
- supplementary materials/FiguresMethods/Sensorless Motion Capture System.pdf
- supplementary materials/FiguresMethods/Task2.pdf
- supplementary materials/FiguresResults/
- supplementary materials/FiguresResults/A_diffacc_swn vs dnn methods_scatter_outline.pdf
- supplementary materials/FiguresResults/B_diffacc_vs dnn methods with swn_scatter_outline.pdf
- supplementary materials/reference.bib
- supplementary materials/supplementary materials.bbl
- supplementary materials/supplementary materials.pdf
- supplementary materials/supplementary materials.synctex.gz
- supplementary materials/supplementary materials.tex
