# Supplementary material for: Mitigating the Impact of Electrode Shift on Classification Performance in Electromyography Applications Using Sliding-Window Normalization
Source: Sensors (Basel). 2025 Jul 1;25(13):4119. doi: 10.3390/s25134119 (PMC12251759; doi:10.3390/s25134119)
Supplement: Supplementary file 1 [file sensors-25-04119-s001.zip › supplementary materials/reference.bib]

@article{prosthetic-hand1,
  title={A control strategy with tactile perception feedback for EMG prosthetic hand},
  author={Wu, Changcheng and Song, Aiguo and Ling, Yun and Wang, Nan and Tian, Lei},
  journal={Journal of Sensors},
  volume={2015},
  number={1},
  pages={869175},
  year={2015},
  publisher={Wiley Online Library}
}

@inproceedings{prosthetic-hand2,
  title={Sensorimotor-inspired tactile feedback and control improve consistency of prosthesis manipulation in the absence of direct vision},
  author={Thomas, Neha and Fazlollahi, Farimah and Brown, Jeremy D and Kuchenbecker, Katherine J},
  booktitle={2021 IEEE/RSJ International Conference on Intelligent Robots and Systems (IROS)},
  pages={6174--6181},
  year={2021},
  organization={IEEE}
}

@article{prosthetic-hand3_dnn,
  title={Deep learning with convolutional neural networks applied to electromyography data: A resource for the classification of movements for prosthetic hands},
  author={Atzori, Manfredo and Cognolato, Matteo and M{\"u}ller, Henning},
  journal={Frontiers in neurorobotics},
  volume={10},
  pages={9},
  year={2016},
  publisher={Frontiers Media SA}
}

@inproceedings{gesture,
  title={Deep learning approach to control of prosthetic hands with electromyography signals},
  author={Jafarzadeh, Mohsen and Hussey, Daniel Curtiss and Tadesse, Yonas},
  booktitle={2019 IEEE International Symposium on Measurement and Control in Robotics (ISMCR)},
  pages={A1--4},
  year={2019},
  organization={IEEE}
}

@article{assisut-suit1,
  title={A myosignal-based powered exoskeleton system},
  author={Rosen, Jacob and Brand, Moshe and Fuchs, Moshe B and Arcan, Mircea},
  journal={IEEE Transactions on systems, Man, and Cybernetics-part A: Systems and humans},
  volume={31},
  number={3},
  pages={210--222},
  year={2001},
  publisher={IEEE}
}

@article{assisut-suit2,
  title={A power assist device based on joint equilibrium point estimation from EMG signals},
  author={Kawase, Toshihiro and Kambara, Hiroyuki and Koike, Yasuharu and others},
  journal={Journal of Robotics and Mechatronics},
  volume={24},
  number={1},
  pages={205},
  year={2012}
}

@article{rehabilitation1,
  title={Feasibility, safety, and functional outcomes using the neurological controlled Hybrid Assistive Limb exoskeleton (HAL{\textregistered}) following acute incomplete and complete spinal cord injury--Results of 50 patients},
  author={Aach, Mirko and Schildhauer, Thomas Armin and Zieriacks, Amrei and Jansen, Oliver and We{\ss}ling, Martin and Brinkemper, Alexis and Grasm{\"u}cke, Dennis},
  journal={The Journal of Spinal Cord Medicine},
  volume={46},
  number={4},
  pages={574--581},
  year={2023},
  publisher={Taylor \& Francis}
}

@article{rehabilitation2,
  title={Improvement of hand functions of spinal cord injury patients with electromyography-driven hand exoskeleton: A feasibility study},
  author={Yun, Youngmok and Na, Youngjin and Esmatloo, Paria and Dancausse, Sarah and Serrato, Alfredo and Merring, Curtis A and Agarwal, Priyanshu and Deshpande, Ashish D},
  journal={Wearable Technologies},
  volume={1},
  pages={e8},
  year={2020},
  publisher={Cambridge University Press}
}

@article{time-features,
  title={Feature extraction and reduction of wavelet transform coefficients for EMG pattern classification},
  author={Phinyomark, Angkoon and Nuidod, Asan and Phukpattaranont, Pornchai and Limsakul, Chusak},
  journal={Elektronika ir Elektrotechnika},
  volume={122},
  number={6},
  pages={27--32},
  year={2012}
}

@article{STFT,
author = {Omar, Siti Nashayu},
year = {2021},
month = {07},
pages = {30-45},
title = {Application of digital signal processing and machine learning for Electromyography: A review},
volume = {1},
journal = {Asian Journal Of Medical Technology},
doi = {10.32896/ajmedtech.v1n1.30-45}
}

@article{wavelet_over90persent,
  title={A detail study of wavelet families for EMG pattern recognition},
  author={Too, Jingwei and Abdullah, AR and Saad, Norhashimah Mohd and Ali, N Mohd and Musa, H},
  journal={International Journal of Electrical and Computer Engineering (IJECE)},
  volume={8},
  number={6},
  pages={4221--4229},
  year={2018},
  publisher={Institute of Advanced Engineering and Science}
}

@article{cnn-lstm1,
  title={A CNN-LSTM hybrid model for wrist kinematics estimation using surface electromyography},
  author={Bao, Tianzhe and Zaidi, Syed Ali Raza and Xie, Shengquan and Yang, Pengfei and Zhang, Zhi-Qiang},
  journal={IEEE Transactions on Instrumentation and Measurement},
  volume={70},
  pages={1--9},
  year={2020},
  publisher={IEEE}
}

@article{cnn-lstm2,
  title={A CNN-LSTM model for six human ankle movements classification on different loads},
  author={Li, Min and Wang, Jiale and Yang, Shiqi and Xie, Jun and Xu, Guanghua and Luo, Shan},
  journal={Frontiers in Human Neuroscience},
  volume={17},
  pages={1101938},
  year={2023},
  publisher={Frontiers Media SA}
}

@article{cnn-lstm3,
  title={Estimation of muscle forces of lower limbs based on CNN--LSTM neural network and wearable sensor system},
  author={Liu, Kun and Liu, Yong and Ji, Shuo and Gao, Chi and Fu, Jun},
  journal={Sensors},
  volume={24},
  number={3},
  pages={1032},
  year={2024},
  publisher={MDPI}
}

@article{transformer1_gesture,
  title={A novel approach to surface EMG-based gesture classification using a vision transformer integrated with convolutive blind source separation},
  author={Dere, Mustapha Deji and Lee, Boreom},
  journal={IEEE Journal of Biomedical and Health Informatics},
  volume={28},
  number={1},
  pages={181--192},
  year={2023},
  publisher={IEEE}
}

@article{transformer2,
  title={A transformer-based multi-task learning framework for myoelectric pattern recognition supporting muscle force estimation},
  author={Li, Xinhui and Zhang, Xu and Zhang, Liwei and Chen, Xiang and Zhou, Ping},
  journal={IEEE Transactions on Neural Systems and Rehabilitation Engineering},
  volume={31},
  pages={3255--3264},
  year={2023},
  publisher={IEEE}
}

@article{generalization_vae_gesture,
  title={An extended variational autoencoder for cross-subject electromyograph gesture recognition},
  author={Zhang, Zhen and Ming, Yuewei and Shen, Quming and Wang, Yanyu and Zhang, Yuhui},
  journal={Biomedical Signal Processing and Control},
  volume={99},
  pages={106828},
  year={2025},
  publisher={Elsevier}
}

@article{generalization_vae2,
  title={Cross-subject and cross-modal transfer for generalized abnormal gait pattern recognition},
  author={Gu, Xiao and Guo, Yao and Deligianni, Fani and Lo, Benny and Yang, Guang-Zhong},
  journal={IEEE Transactions on Neural Networks and Learning Systems},
  volume={32},
  number={2},
  pages={546--560},
  year={2020},
  publisher={IEEE}
}

@article{generalization_ada,
  title={A unified user-generic framework for myoelectric pattern recognition: Mix-up and adversarial training for domain generalization and adaptation},
  author={Li, Xinhui and Zhang, Xu and Chen, Xiang and Chen, Xun and Zhang, Liwei},
  journal={IEEE Transactions on Biomedical Engineering},
  volume={70},
  number={8},
  pages={2248--2257},
  year={2023},
  publisher={IEEE}
}

@article{generalization_ada2,
  title={MCDCD: Multi-source unsupervised domain adaptation for abnormal human gait detection},
  author={Guo, Yao and Gu, Xiao and Yang, Guang-Zhong},
  journal={IEEE Journal of Biomedical and Health Informatics},
  volume={25},
  number={10},
  pages={4017--4028},
  year={2021},
  publisher={IEEE}
}

@article{generalization_tl,
  title={Dual layer transfer learning for sEMG-based user-independent gesture recognition},
  author={Zhang, Yingwei and Chen, Yiqiang and Yu, Hanchao and Yang, Xiaodong and Lu, Wang},
  journal={Personal and Ubiquitous Computing},
  pages={1--12},
  year={2022},
  publisher={Springer}
}

@article{electrode-shift_tl1_mix_ref1,
  title={A deep transfer learning approach to reducing the effect of electrode shift in EMG pattern recognition-based control},
  author={Ameri, Ali and Akhaee, Mohammad Ali and Scheme, Erik and Englehart, Kevin},
  journal={IEEE Transactions on Neural Systems and Rehabilitation Engineering},
  volume={28},
  number={2},
  pages={370--379},
  year={2019},
  publisher={IEEE}
}

@article{electrode-shift_tl2,
  title={Counteracting electrode shifts in upper-limb prosthesis control via transfer learning},
  author={Prahm, Cosima and Schulz, Alexander and Paa{\ss}en, Benjamin and Schoisswohl, Johannes and Kaniusas, Eugenijus and Dorffner, Georg and Hammer, Barbara and Aszmann, Oskar},
  journal={IEEE Transactions on Neural Systems and Rehabilitation Engineering},
  volume={27},
  number={5},
  pages={956--962},
  year={2019},
  publisher={IEEE}
}

@inproceedings{electrode-shift_tl3,
  title={Transfer learning for rapid re-calibration of a myoelectric prosthesis after electrode shift},
  author={Prahm, Cosima and Paassen, Benjamin and Schulz, Alexander and Hammer, Barbara and Aszmann, Oskar},
  booktitle={Converging Clinical and Engineering Research on Neurorehabilitation II: Proceedings of the 3rd International Conference on NeuroRehabilitation (ICNR2016), October 18-21, 2016, Segovia, Spain},
  pages={153--157},
  year={2016},
  organization={Springer}
}

@article{electrode-shift_gesture,
  title={Electrode shifts estimation and adaptive correction for improving robustness of sEMG-based recognition},
  author={Li, Ziyou and Zhao, Xingang and Liu, Guangjun and Zhang, Bi and Zhang, Daohui and Han, Jianda},
  journal={IEEE Journal of Biomedical and Health Informatics},
  volume={25},
  number={4},
  pages={1101--1110},
  year={2020},
  publisher={IEEE}
}

@article{recalibration_ada_electrode-shift_daily-effects,
  title={Unsupervised domain adversarial self-calibration for electromyography-based gesture recognition},
  author={C{\^o}t{\'e}-Allard, Ulysse and Gagnon-Turcotte, Gabriel and Phinyomark, Angkoon and Glette, Kyrre and Scheme, Erik J and Laviolette, Fran{\c{c}}ois and Gosselin, Benoit},
  journal={IEEE Access},
  volume={8},
  pages={177941--177955},
  year={2020},
  publisher={IEEE}
}

@article{recalibration_daily-effects2,
  title={Self-recalibrating surface EMG pattern recognition for neuroprosthesis control based on convolutional neural network},
  author={Zhai, Xiaolong and Jelfs, Beth and Chan, Rosa HM and Tin, Chung},
  journal={Frontiers in neuroscience},
  volume={11},
  pages={379},
  year={2017},
  publisher={Frontiers Media SA}
}

@article{recalibration_daily-effects3,
  title={Concurrent adaptation of human and machine improves simultaneous and proportional myoelectric control},
  author={Hahne, Janne M and D{\"a}hne, Sven and Hwang, Han-Jeong and M{\"u}ller, Klaus-Robert and Parra, Lucas C},
  journal={IEEE Transactions on Neural Systems and Rehabilitation Engineering},
  volume={23},
  number={4},
  pages={618--627},
  year={2015},
  publisher={IEEE}
}

@article{over90persent1,
  title={A new strategy for multifunction myoelectric control},
  author={Hudgins, Bernard and Parker, Philip and Scott, Robert N},
  journal={IEEE transactions on biomedical engineering},
  volume={40},
  number={1},
  pages={82--94},
  year={1993},
  publisher={IEEE}
}

@article{over90persent2,
  title={Classification of hand movements based on discrete wavelet transform and enhanced feature extraction},
  author={Too, Jingwei and Abdullah, Abdul Rahim and Saad, Norhashimah Mohd},
  journal={International Journal of Advanced Computer Science and Applications},
  volume={10},
  number={6},
  year={2019},
  publisher={Science and Information (SAI) Organization Limited}
}

@article{over90persent3,
  title={Pattern recognition of sEMG signals using DWT based feature and SVM Classifier},
  author={Narayan, Yogender and Ahlawat, Vivek and Kumar, Sumit},
  journal={Int J Adv Sci Technol},
  volume={29},
  number={10},
  pages={2243--2256},
  year={2020}
}

@article{over90persent4,
  title={The effect of combining stationary wavelet transform and independent component analysis in the multichannel SEMGs hand motion identification system},
  author={Du, Y and Shyu, L and Hu, Weichih},
  journal={Journal of Medical and Biological Engineering},
  volume={26},
  number={1},
  pages={9},
  year={2006},
  publisher={WALTER H CHANG}
}

@article{tl,
  title={A subject-transfer framework based on single-trial EMG analysis using convolutional neural networks},
  author={Kim, Keun-Tae and Guan, Cuntai and Lee, Seong-Whan},
  journal={IEEE Transactions on Neural Systems and Rehabilitation Engineering},
  volume={28},
  number={1},
  pages={94--103},
  year={2019},
  publisher={IEEE}
}

@article{ada,
  title={A novel hybrid unsupervised domain adaptation method for cross-subject joint angle estimation from surface electromyography},
  author={Wang, Long and Li, Xiaoling and Chen, Zhangyi and Sun, Zhipeng and Xue, Jingyi and Sun, Wei and Zhang, Shiwen},
  journal={IEEE Robotics and Automation Letters},
  volume={8},
  number={11},
  pages={7257--7264},
  year={2023},
  publisher={IEEE}
}

@article{ada_ref,
  title={A unified user-generic framework for myoelectric pattern recognition: Mix-up and adversarial training for domain generalization and adaptation},
  author={Li, Xinhui and Zhang, Xu and Chen, Xiang and Chen, Xun and Zhang, Liwei},
  journal={IEEE Transactions on Biomedical Engineering},
  volume={70},
  number={8},
  pages={2248--2257},
  year={2023},
  publisher={IEEE}
}

@article{tl_original,
  title={How transferable are features in deep neural networks?},
  author={Yosinski, Jason and Clune, Jeff and Bengio, Yoshua and Lipson, Hod},
  journal={Advances in neural information processing systems},
  volume={27},
  year={2014}
}

@article{ada_original,
  author  = {Yaroslav Ganin and Evgeniya Ustinova and Hana Ajakan and Pascal Germain and Hugo Larochelle and Fran{\c{c}}ois Laviolette and Mario March and Victor Lempitsky},
  title   = {Domain-Adversarial Training of Neural Networks},
  journal = {Journal of Machine Learning Research},
  year    = {2016},
  volume  = {17},
  number  = {59},
  pages   = {1--35},
  url     = {http://jmlr.org/papers/v17/15-239.html}
}

@inproceedings{vae_original,
  title={Diva: Domain invariant variational autoencoders},
  author={Ilse, Maximilian and Tomczak, Jakub M and Louizos, Christos and Welling, Max},
  booktitle={Medical Imaging with Deep Learning},
  pages={322--348},
  year={2020},
  organization={PMLR}
}

@article{mypaper,
  title={Sliding-window normalization to improve the performance of machine-learning models for real-time motion prediction using electromyography},
  author={Tanaka, Taichi and Nambu, Isao and Maruyama, Yoshiko and Wada, Yasuhiro},
  journal={Sensors},
  volume={22},
  number={13},
  pages={5005},
  year={2022},
  publisher={MDPI}
}

@article{ada-vs-tl_ref1,
  title={Unsupervised domain adaptation for gesture identification against electrode shift},
  author={Chan, Patrick PK and Li, Qiuxia and Fang, Yinfeng and Xu, Linyi and Li, Kairu and Liu, Honghai and Yeung, Daniel S},
  journal={IEEE Transactions on Human-Machine Systems},
  volume={52},
  number={6},
  pages={1271--1280},
  year={2022},
  publisher={IEEE}
}

@inproceedings{blur-pooling,
  title={Making convolutional networks shift-invariant again},
  author={Zhang, Richard},
  booktitle={International conference on machine learning},
  pages={7324--7334},
  year={2019},
  organization={PMLR}
}

@InProceedings{focal-loss,
author = {Lin, Tsung-Yi and Goyal, Priya and Girshick, Ross and He, Kaiming and Dollar, Piotr},
title = {Focal Loss for Dense Object Detection},
booktitle = {Proceedings of the IEEE International Conference on Computer Vision (ICCV)},
month = {Oct},
year = {2017}
}

@article{minimum-jerk-model,
  title={The coordination of arm movements: an experimentally confirmed mathematical model},
  author={Flash, Tamar and Hogan, Neville},
  journal={Journal of neuroscience},
  volume={5},
  number={7},
  pages={1688--1703},
  year={1985},
  publisher={Society for Neuroscience}
}

@article{dlc-live,
  author    = {Kane, Gary and Lopes, Gonçalo and Sanders, Jonny and Mathis, Alexander and Mathis, Mackenzie},
  title     = {Real-time, low-latency closed-loop feedback using markerless posture tracking},
  journal   = {eLife},
  year      = {2020},
  note    = {\url{https://github.com/DeepLabCut/DeepLabCut-live}}
}

@article{anipose,
  title={Anipose: A toolkit for robust markerless 3D pose estimation},
  author={Karashchuk, Pierre and Rupp, Katie L and Dickinson, Evyn S and Walling-Bell, Sarah and Sanders, Elischa and Azim, Eiman and Brunton, Bingni W and Tuthill, John C},
  journal={Cell reports},
  volume={36},
  number={13},
  year={2021},
  publisher={Elsevier},
  note    = {\url{https://anipose.readthedocs.io/en/latest/}}
}

@article{emg-amplitude-change1,
  title={Alteration of Surface EMG amplitude levels of five major trunk muscles by defined electrode location displacement},
  author={Huebner, Agnes and Faenger, Bernd and Schenk, Philipp and Scholle, Hans-Christoph and Anders, Christoph},
  journal={Journal of Electromyography and Kinesiology},
  volume={25},
  number={2},
  pages={214--223},
  year={2015},
  publisher={Elsevier}
}

@article{emg-amplitude-change2,
  title={Surface EMG: the issue of electrode location},
  author={Mesin, Luca and Merletti, Roberto and Rainoldi, Alberto},
  journal={Journal of Electromyography and Kinesiology},
  volume={19},
  number={5},
  pages={719--726},
  year={2009},
  publisher={Elsevier}
}

@article{amputee1,
  title={Improving motion intention recognition for trans-radial amputees based on sEMG and transfer learning},
  author={Lin, Chuang and Niu, Xinyue and Zhang, Jun and Fu, Xianping},
  journal={Applied Sciences},
  volume={13},
  number={19},
  pages={11071},
  year={2023},
  publisher={MDPI}
}

@article{amputee2,
  title={Improving sEMG-based motion intention recognition for upper-limb amputees using transfer learning},
  author={Fan, Jinghua and Jiang, Mingzhe and Lin, Chuang and Li, Gloria and Fiaidhi, Jinan and Ma, Chenfei and Wu, Wanqing},
  journal={Neural Computing and Applications},
  pages={1--11},
  year={2023},
  publisher={Springer}
}

@article{multi-est1,
  title={A continuous estimation model of upper limb joint angles by using surface electromyography and deep learning method},
  author={Chen, Yan and Yu, Song and Ma, Ke and Huang, Shuangyuan and Li, Guofeng and Cai, Siqi and Xie, Longhan},
  journal={IEEE Access},
  volume={7},
  pages={174940--174950},
  year={2019},
  publisher={IEEE}
}

@article{multi-est2,
  title={Fusion learning for semg recognition of multiple upper-limb rehabilitation movements},
  author={Zhong, Tianyang and Li, Donglin and Wang, Jianhui and Xu, Jiacan and An, Zida and Zhu, Yue},
  journal={Sensors},
  volume={21},
  number={16},
  pages={5385},
  year={2021},
  publisher={MDPI}
}
