# Supplementary material for: Mitigating the Impact of Electrode Shift on Classification Performance in Electromyography Applications Using Sliding-Window Normalization
Source: Sensors (Basel). 2025 Jul 1;25(13):4119. doi: 10.3390/s25134119 (PMC12251759; doi:10.3390/s25134119)
Supplement: Supplementary file 1 [file sensors-25-04119-s001.zip › supplementary materials/supplementary materials.bbl]

\begin{thebibliography}{1}

\bibitem{dlc-live}
Gary Kane, Gonçalo Lopes, Jonny Sanders, Alexander Mathis, and Mackenzie Mathis.
\newblock Real-time, low-latency closed-loop feedback using markerless posture tracking.
\newblock {\em eLife}, 2020.
\newblock \url{https://github.com/DeepLabCut/DeepLabCut-live}.

\bibitem{anipose}
Pierre Karashchuk, Katie~L Rupp, Evyn~S Dickinson, Sarah Walling-Bell, Elischa Sanders, Eiman Azim, Bingni~W Brunton, and John~C Tuthill.
\newblock Anipose: A toolkit for robust markerless 3d pose estimation.
\newblock {\em Cell reports}, 36(13), 2021.
\newblock \url{https://anipose.readthedocs.io/en/latest/}.

\bibitem{minimum-jerk-model}
Tamar Flash and Neville Hogan.
\newblock The coordination of arm movements: an experimentally confirmed mathematical model.
\newblock {\em Journal of neuroscience}, 5(7):1688--1703, 1985.

\end{thebibliography}
