# Supplementary material for: Mitigating the Impact of Electrode Shift on Classification Performance in Electromyography Applications Using Sliding-Window Normalization
Source: Sensors (Basel). 2025 Jul 1;25(13):4119. doi: 10.3390/s25134119 (PMC12251759; doi:10.3390/s25134119)
Supplement: Supplementary file 1 [file sensors-25-04119-s001.zip › supplementary materials/supplementary materials.tex]

% !TeX program = pdflatex
%=================================================================
% \documentclass[journal=<sensors>,article,submit,pdftex,moreauthors]{Definitions/mdpi}
\documentclass[a4paper]{article}
\usepackage[a4paper,margin=25mm]{geometry}
% \usepackage{amsmath}
\usepackage[utf8]{inputenc}    % or [cp932]  
\usepackage{amsmath,amssymb,bm}  
\usepackage{bm}
\usepackage{upgreek}
\usepackage{enumitem}
\usepackage{pifont}
\usepackage{graphicx}

\usepackage{pifont}
\usepackage{tabularx}
\usepackage{hyperref}

\usepackage[numbers]{natbib}

\renewcommand{\thefigure}{S\arabic{figure}}
\renewcommand{\theequation}{S\arabic{equation}}
\renewcommand{\thesection}{S\arabic{section}}

\begin{document}
%%%%%%%%%%%%%%%%%%%%%%%%%%%%%%%%%%%%%%%%%%
% \appendices
\section{Comparison of Alternative Methods Against the SWN}
In the Section 3.2, we compared the performance between SWN of Vanilla and alternative methods without normalization. In this section, we investigate the difference classification accuracy each subject between SWN of Vanilla and TL\_None, ADA\_None, MIX\_None, and Vanilla\_None (Figure \ref{fig:diffacc_swn_vs_dnn_methods_scatter}). We compared the best performance results each method in the window lengths for normalization and feature extraction, like Section 3.2. The window lengths for normalization and feature extraction are changed in the range of 200-1000 ms in 200 ms increments. In the Figure \ref{fig:diffacc_swn_vs_dnn_methods_scatter}, the black solid line shows mean and the gray line shows 0\%.

From Figure \ref{fig:diffacc_swn_vs_dnn_methods_scatter}, there are same performance behavior  among subjects in the a-e. The difference class accuracy was best in the order of MIX\_None, SWN of Vanilla, like in Section 3.2. 

\begin{figure*}[htbp]
\centering
\includegraphics[width=\textwidth]{./FiguresResults/A_diffacc_swn vs dnn methods_scatter_outline.pdf}
\caption{Performance comparison each subject between SWN and alternative methods. (a)-(e) indicate method name. The black solid lines indicate mean differential classification accuracy among electrode position combinations and subjects each method, and the gray line indicates 0\%.}
\label{fig:diffacc_swn_vs_dnn_methods_scatter}
\end{figure*}

\section{Comparison of DNN methods with the SWN Integration}
In the Section 3.3, we compared the performance among DNN methods with SWN. In this section, we investigate the difference classification accuracy each subject among DNN methods with SWN (Figure \ref{fig:diffacc_vs_dnn_methods_with_swn_scattter}). In Figure \ref{fig:diffacc_vs_dnn_methods_with_swn_scattter}, the black solid line shows mean and the gray line shows 0\%.

From Figure \ref{fig:diffacc_vs_dnn_methods_with_swn_scattter}, there are same performance behavior among subjects in the a-d. The difference class accuracy was best in the order of MIX\_SWN, TL\_SWN, like in Section 3.3. 

\begin{figure*}[htbp]
\centering
\includegraphics[width=\textwidth]{./FiguresResults/B_diffacc_vs dnn methods with swn_scatter_outline.pdf}
\caption{Performance comparison each subject between DNN methods with SWN and without normalization. (a)-(d) indicate DNN method name. The black solid lines indicate mean differential classification accuracy among electrode position combinations and subjects each method, and the gray line indicates 0\%.}
\label{fig:diffacc_vs_dnn_methods_with_swn_scattter}
\end{figure*}

\section{Sensorless Motion Capture System}
% \subsubsection{Sensorless Motion Capture System}
\label{sec: sensorless_motion_capture_system}
We use DeepLabCut-Live \cite{dlc-live} and anipose \cite{anipose} to capture human body part positions. We describe the how to get the elbow and shoulder joint angles from images, initializing multi-view triangulation, and initializing the rotating matrix and shifting vector.

\subsection{Discription of Sensorless Motion Capture System}
We show the progress in getting the elbow and shoulder joint angles from images.
% \vspace{\baselineskip}
% \noindent \textbf{The discription of the sensorless motion capture system}
% \par We show the progress in getting the elbow and shoulder joint angles from images.
\begin{enumerate}
\item Calibrating for 6$\text{)}$ Multi-view triangulation and 7$\text{)}$ Coordinate transformation with a $5\times5$ checkerboard.
\item Capturing three images (20 Hz) by OpenCV (C++) with a video capture board.
\item Resizing images $1920\times1080$ to $640\times360$.
\item Sending resized images from C++ to Python.
\item Estimating body part positions in each image by DeepLabCut-Live.
\item Multi-view triangulation by anipose.
\item Coordinate transformation by Equation~\eqref{eq:coordinate_transformation} from the 3D triangulation space to the 3D human space. In the 3D triangulation space:$\text{D}^\text{T}$, the three-dimensional coordinate system is formed based on the camera's orientation and is therefore not necessarily horizontal with respect to the ground. To address this, we rotate the coordinate system and transform it into a three-dimensional coordinate system that is aligned with the ground: $\text{D}^\text{H}$, making it more convenient for human interpretation.
\begin{equation}
\bm{p}^\text{H} \;=\; \text{R}^\text{xyz}\,\bm{p}^\text{T} \;+\; \bm{t}
\label{eq:coordinate_transformation}
\end{equation}
\item Sending body part positions from Python to C++.
\item Transforming wrist, elbow, and shoulder positions to elbow and shoulder joint angles by Equation~\eqref{eq:task2joint}.
\end{enumerate}

\subsection{Initializing Multi-View Triangulation}
In order to perform triangulation, the transformation parameters must be initialized. We show procedure that initializes multi-view triangulation (anipose).
% \vspace{\baselineskip}
% \noindent \textbf{Initializing Multi-view triangulation}
% \par In order to perform triangulation, the transformation parameters must be initialized. We show procedure that initializes multi-view triangulation (anipose).
\begin{enumerate}
\item Saving three synchronized videos showing a checkerboard. The checkerboard must be photographed at several angles and positions. This checkerboard was made by \texttt{cv2.aruco.CharucoBoard} class in OpenCV (Python), $5\times5$ grids, 0.17 m square length, 0.15 m marker length, 4 marker bits, and 50 marker kinds.
\item Initializing by anipose using saved videos.
\end{enumerate}

\subsection{Initializing the Rotating Matrix and Shifting Vector}
We describe the method for obtaining the rotation matrix: $\text{R}^\text{xyz}$ and translation vector: $\bm{t}$ used to transform the 3D triangulation space:$\text{D}^\text{T}$ into a coordinate system that is horizontally aligned with the ground: $\text{D}^\text{H}$. Figure \ref{fig:coordinates_transformation} indicates how to get the $\text{R}^\text{xyz}$ and $\bm{t}$. They are got by allow points ($\bm{x}^{\text{C1\textasciitilde CN}},\ \bm{y}^{\text{C1\textasciitilde CN}},\ \bm{z}^{\text{C1\textasciitilde CN}}$) and origins ($\mathbf{O}^{\text{C1\textasciitilde CN}}$) shown in the images. Here, $\text{N}$ is the number of the cameras.
% \vspace{\baselineskip}
% \noindent \textbf{Initializing the rotating matrix and shifting vector}
% \par We describe the method for obtaining the rotation matrix: $\text{R}^\text{xyz}$ and translation vector: $\bm{t}$ used to transform the 3D triangulation space:$\text{D}^\text{T}$ into a coordinate system that is horizontally aligned with the ground: $\text{D}^\text{H}$. Figure \ref{fig:coordinates_transformation} indicates how to get the $\text{R}^\text{xyz}$ and $\bm{t}$. They are got by allow points ($\bm{x}^{\text{C1\textasciitilde CN}},\ \bm{y}^{\text{C1\textasciitilde CN}},\ \bm{z}^{\text{C1\textasciitilde CN}}$) and origins ($\mathbf{O}^{\text{C1\textasciitilde CN}}$) shown in the images. Here, $\text{N}$ is the number of the cameras.
\begin{enumerate}
\item Getting the origin position of the checkerboard in the image for each camera.  
We used \texttt{detectBoard} function in the \texttt{cv2.aruco.CharucoDetector} class in the OpenCV in Python.
\item Getting $\bm{Rvec}$ and $\bm{tvec}$ to transform between 
$\text{D}^{\text{I}}$ (2D image space) and $\text{D}^{\text{C}}$ (3D camera space) for the origin of the checkerboard for each camera.  
We used \texttt{cv2.aruco.estimatePoseCharucoBoard} function in the OpenCV in Python.  
The $\bm{Rvec}$ is a vector to rotate the object coordinate to the camera coordinate,  
and the $\bm{tvec}$ is a vector to translate the origin of the object coordinate to the camera coordinate.
\item Projecting the arrow points: $\bm{x}^{\text{C1\textasciitilde CN}}$, $\bm{y}^{\text{C1\textasciitilde CN}}$, and $\bm{z}^{\text{C1\textasciitilde CN}}$, and the origin of the checkerboard: $\mathbf{O}^{\text{C1\textasciitilde CN}}$, form $\text{D}^{\text{C1\textasciitilde CN}}$ to $\text{D}^{\text{I1\textasciitilde IN}}$ by \texttt{cv2.projectPoints} function in OpenCV in Python.
We set $\bm{x}^{\text{C1\textasciitilde CN}}$, $\bm{y}^{\text{C1\textasciitilde CN}}$, and $\bm{z}^{\text{C1\textasciitilde CN}}$ as \dots
\begin{equation}
\begin{gathered}
\left[\bm{x}^{\text{C1\textasciitilde CN}},\ \bm{y}^{\text{C1\textasciitilde CN}},\ \bm{z}^{\text{C1\textasciitilde CN}},\ \mathbf{O}^{\text{C1\textasciitilde CN}}\right] = \\[2mm]
L^\text{a}
\begin{pmatrix}
0 & 1 & 0 & 0 \\
1 & 0 & 0 & 0 \\
0 & 0 & -1 & 0 
\end{pmatrix}
\end{gathered}
\label{eq:arrow_points_setting_in_DC}
\end{equation}
where, $L^\text{a}$ is the arrow length of the checkerboard that was set to 0.2 [m]. We use the cmtx and dist that were acquired by anipose to conduct \texttt{cv2.projectPoints} function. Here, the cmtx means camera matrix which is a $3\times3$ matrix representing the intrinsic camera parameters and the dist means the parameters for correcting image distortion caused by camera lenses.
\item Multi-view triangulation by anipose to transform allow points: $\bm{x}^\text{T}$, $\bm{y}^\text{T}$, and $\bm{z}^\text{T}$ and origin point of the checkerboard: $\bm{r}^\text{T}$.
\item Getting the arrow vectors and a shifting vector.
\begin{equation}
\left[\bm{\bar{x}}^\text{T},\ \bm{\bar{y}}^\text{T},\ \bm{\bar{z}}^\text{T}\right] = \left[\bm{x}^\text{T},\ \bm{y}^\text{T},\ \bm{z}^\text{T}\right] - \bm{r}^\text{T}
\label{eq:normalizing_arrow_position_in_DT}
\end{equation}
Where, $\bm{x}^\text{T}$, $\bm{y}^\text{T}$, and $\bm{z}^\text{T}$ indicates the arrow vectors. Further, the shifting vector is shown Equation~\eqref{eq:shifting_vector}.
\begin{equation}
\bm{t}=-\bm{r}^\text{T}
\label{eq:shifting_vector}
\end{equation}
\item Gram-Schmidt Cartesian Coordinate Transformation for arrow vectors. Transforming in the order $\bm{\bar{x}}^\text{T} - \bm{\bar{y}}^\text{T}$, $\bm{\bar{x}}^\text{T} - \bm{\bar{z}}^\text{T}$, $\bm{\bar{y}}^\text{T} - \bm{\bar{z}}^\text{T}$.
\item Getting coordinate rotation matrix. We find a coordinate rotation matrix, $\text{R}^\text{xyz}$, that satisfies Equation~\eqref{eq:transforming_DT_to_DH}.
\begin{equation}
\begin{gathered}
\begin{bmatrix}
\bm{\bar{x}}^\text{H} & \bm{\bar{y}}^\text{H} & \bm{\bar{z}}^\text{H}
\end{bmatrix}
=
\text{R}^\text{xyz}\,
\begin{bmatrix}
\bm{\bar{x}}^\text{T} & \bm{\bar{y}}^\text{T} & \bm{\bar{z}}^\text{T}
\end{bmatrix} \\[2mm]
\bm{\bar{x}}^\text{H} = {\begin{bmatrix} 1 & 0 & 0 \end{bmatrix}}^\text{T}\\[2mm]
\bm{\bar{y}}^\text{H} = {\begin{bmatrix} 0 & 1 & 0 \end{bmatrix}}^\text{T}, 
\quad \bm{\bar{z}}^\text{H} = {\begin{bmatrix} 0 & 0 & 1 \end{bmatrix}}^\text{T}
\end{gathered}
\label{eq:transforming_DT_to_DH}
\end{equation}
where, $\bm{\bar{x}}^\text{H}$, $\bm{\bar{y}}^\text{H}$, $\bm{\bar{z}}^\text{H}$ are normalized $\bm{x}^\text{H}$, $\bm{y}^\text{H}$, $\bm{z}^\text{H}$.

We rotate the vectors by the roll-pitch-yaw method as Equation~\eqref{eq:rotation_matrices}.
\begin{equation}
\begin{gathered}
\operatorname{Rot}(\theta_{\mathrm{x}}, \theta_{\mathrm{y}}, \theta_{\mathrm{z}})
= \operatorname{Yaw}(\theta_{\mathrm{z}})\,\operatorname{Pitch}(\theta_{\mathrm{y}})\,\operatorname{Roll}(\theta_{\mathrm{x}}) \\[2mm]
\operatorname{Roll}(\theta_{\mathrm{x}}) =
\begin{pmatrix}
1 & 0 & 0 \\
0 & \cos\theta_{\mathrm{x}} & -\sin\theta_{\mathrm{x}} \\
0 & \sin\theta_{\mathrm{x}} & \cos\theta_{\mathrm{x}}
\end{pmatrix} \\[2mm]
\operatorname{Pitch}(\theta_{\mathrm{y}}) =
\begin{pmatrix}
\cos\theta_{\mathrm{y}} & 0 & \sin\theta_{\mathrm{y}} \\
0 & 1 & 0 \\
-\sin\theta_{\mathrm{y}} & 0 & \cos\theta_{\mathrm{y}}
\end{pmatrix} \\[2mm]
\operatorname{Yaw}(\theta_{\mathrm{z}}) =
\begin{pmatrix}
\cos\theta_{\mathrm{z}} & -\sin\theta_{\mathrm{z}} & 0 \\
\sin\theta_{\mathrm{z}} & \cos\theta_{\mathrm{z}} & 0 \\
0 & 0 & 1
\end{pmatrix}
\end{gathered}
\label{eq:rotation_matrices}
\end{equation}
The coordinate transforming is conducted by Equation~\eqref{eq:Rxyz}.
\begin{equation}
\text{R}^{\text{xyz}} = {\text{R}^{\text{z}}}' \, \text{R}^{\text{y}} \, \text{R}^{\text{x}}
\label{eq:Rxyz}
\end{equation}
$\text{R}^\text{x}$ is gotten from Equation~\eqref{eq:rotation_x}, $\text{R}^\text{y}$ is gotten from Equation~\eqref{eq:rotation_y}, and ${\text{R}^\text{z}}'$ is gotten from Equation~\eqref{eq:rotation_z}.\\
\textbf{Rotating x axis}.
\begin{equation}
\begin{gathered}
\text{R}^{\text{x}} = \operatorname{Rot}(0, \theta_{\mathrm{y}}^1, \theta_{\mathrm{z}}^1) \\[2mm]
\theta_{\mathrm{y}}^1 = \operatorname{atan2d}\Bigl(\text{P}_{\mathrm{xz}}^1,\, \text{P}_{\mathrm{xx}}^1\Bigr) \\[2mm]
\theta_{\mathrm{z}}^1 =
\begin{cases}
\operatorname{atan2d}\!\Bigl(\text{P}_{\mathrm{xy}}^1,\, \dfrac{\text{P}_{\mathrm{xx}}^1}{\cos\theta_{\mathrm{y}}^1}\Bigr)\\[2mm] \hspace{4em} (-45^\circ < \theta_{\mathrm{y}}^1 < 45^\circ \text{ or } \\[2mm] \hspace{4em} 135^\circ < \theta_{\mathrm{y}}^1 < 225^\circ) \\[1ex]
\operatorname{atan2d}\!\Bigl(\text{P}_{\mathrm{xy}}^1,\, -\dfrac{\text{P}_{\mathrm{xz}}^1}{\sin\theta_{\mathrm{y}}^1}\Bigr) \hspace{1em} (\text{otherwise})
\end{cases} \\[2mm]
\text{P}^1 = \begin{bmatrix} \bar{x}^\text{T},\, \bar{y}^\text{T},\, \bar{z}^\text{T} \end{bmatrix}
\end{gathered}
\label{eq:rotation_x}
\end{equation}    

\vspace{\baselineskip}
\textbf{Rotating y axis}.
\begin{equation}
\begin{gathered}
\text{R}^{y} = \operatorname{Rot}(\theta_{\mathrm{x}}^2,\, 0,\, \theta_{\mathrm{z}}^2) \\[2mm]
\theta_{\mathrm{x}}^2 = \operatorname{atan2d}\Bigl(\text{P}_{\mathrm{yz}}^2,\, \text{P}_{\mathrm{yy}}^2\Bigr) \\[2mm]
\theta_{\mathrm{z}}^2 =
\begin{cases}
\operatorname{atan2d}\!\Bigl(\text{P}_{\mathrm{yx}}^2,\, \dfrac{\text{P}_{\mathrm{yy}}^2}{\cos\theta_{\mathrm{x}}^2}\Bigr) \\[2mm] \hspace{4em} (-45^\circ < \theta_{\mathrm{x}}^2 < 45^\circ \text{ or } \\[2mm] \hspace{4em} 135^\circ < \theta_{\mathrm{x}}^2 < 225^\circ) \\[1ex]
\operatorname{atan2d}\!\Bigl(\text{P}_{\mathrm{zz}}^2,\, -\dfrac{\text{P}_{\mathrm{yz}}^2}{\sin\theta_{\mathrm{x}}^2}\Bigr) \hspace{1em} (\text{otherwise})
\end{cases} \\[2mm]
\text{P}^2 = \text{R}^{\text{x}}\,\text{P}^1
\end{gathered}
\label{eq:rotation_y}
\end{equation}

\vspace{\baselineskip}
\textbf{Rotating z axis}.
\begin{equation}
\begin{gathered}
{\text{R}^\text{z}}' =
\begin{pmatrix}
1 & 0 & 0 \\
0 & 1 & 0 \\
0 & 0 & \mathrm{R}_{\mathrm{zz}}^{\mathrm{z}}
\end{pmatrix} \\[2mm]
\mathrm{R}^{\mathrm{z}} = \operatorname{Rot}(\theta_{\mathrm{x}}^3,\, \theta_{\mathrm{y}}^3,\, 0) \\[2mm]
\theta_{\mathrm{x}}^3 = \operatorname{atan2d}\Bigl(\mathrm{P}_{\mathrm{zx}}^3,\, \mathrm{P}_{\mathrm{zz}}^3\Bigr) \\[2mm]
\theta_{\mathrm{y}}^3 =
\begin{cases}
\operatorname{atan2d}\!\Bigl(\mathrm{P}_{\mathrm{zx}}^3,\, \dfrac{\mathrm{P}_{\mathrm{zz}}^3}{\cos\theta_{\mathrm{x}}^2}\Bigr) \\[2mm] \hspace{4em} (-45^\circ < \theta_{\mathrm{x}}^3 < 45^\circ \text{ or } \\[2mm] \hspace{4em} 135^\circ < \theta_{\mathrm{x}}^3 < 225^\circ) \\[1ex]
\operatorname{atan2d}\!\Bigl(\mathrm{P}_{\mathrm{zz}}^3,\, -\dfrac{\mathrm{P}_{\mathrm{zy}}^3}{\sin\theta_{\mathrm{x}}^3}\Bigr) \hspace{1em} (\text{otherwise})
\end{cases} \\[2mm]
\mathrm{P}^3 = \mathrm{R}^{\mathrm{y}}\,\mathrm{P}^2
\end{gathered}
\label{eq:rotation_z}
\end{equation}
\end{enumerate}

\begin{figure*}[htbp]
\centering
\includegraphics[width=\textwidth]{./FiguresMethods/Sensorless Motion Capture System.pdf}
\caption{An explanation of the method for transforming arrow points from the 3D camera space into the 3D human space. $\text{D}^\text{H}$ means a 3D space of the human, $\text{D}^\text{C}$ means a 3D space of the camera, $\text{D}^\text{I}$ means a 2D space of the image, and $\text{D}^\text{T}$ means a 3D space after triangulation. the circled numbers regard to numbers in \textbf{Initializing the rotating matrix and shifting vector}. To obtain rotation matrix and translation vector to transform any points in $\text{D}^\text{T}$ ioto $\text{D}^\text{H}$, the blue, green, and red arrow points and a origin point in $\text{D}^\text{C}$ are obtained, and transformed into in order $\text{D}^\text{I}$, $\text{D}^\text{T}$. The translation vector is obtained by translating a origin point from $\text{O}^\text{T}$ to $\text{O}^\text{H}$. Further, the rotation matrix is obtained by rotating three arrow points individually.}
\label{fig:coordinates_transformation}
\end{figure*}


\section{Generated Tasks}
Subjects conducted 5 kinds of tasks that took approximately 60 s to run, included rest and task parts with 1:1.(Figure \ref{fig:tasks}). These movements were made by the minimum jerk mode \cite{minimum-jerk-model} with the border conditions. During the experiment, the length of the forearm and upper arm were varied because there is an accuracy error in the sensorless motion capture system. Therefore, we calculate the target marker positions from prepared target angles and the current arm lengths as Equation~\eqref{eq:joint22D}.

\begin{equation}
\begin{cases}
x_t^{\mathrm{tgt}} = L_t^{\mathrm{sld}}\cos\bigl(\theta_t^{\mathrm{sld}}\bigr) + L_t^{\mathrm{elb}}\cos\bigl(\theta_t^{\mathrm{sld}} + \theta_t^{\mathrm{elb}}\bigr), \\[2mm]
y_t^{\mathrm{tgt}} = L_t^{\mathrm{sld}}\sin\bigl(\theta_t^{\mathrm{sld}}\bigr) + L_t^{\mathrm{elb}}\sin\bigl(\theta_t^{\mathrm{sld}} + \theta_t^{\mathrm{elb}}\bigr)
\end{cases}
\label{eq:joint22D}
\end{equation}
Where, $x_t^\text{tgt}$ and $y_t^\text{tgt}$ are wrist positions at the $t$ time, $L_t^\text{sld}$ and $L_t^\text{sld}$ are the length of the forearm and upper arm at the $t$ time, and $\theta_t^\text{sld}$ and $\theta_t^\text{elb}$ are the prepared target shoulder and elbow joint angles at the $t$ time. We set the based target points hand-made and extended them by minimum jerk model (frame rate: 120 Hz). We got target joint angles assuming the length of the forearm and upper arm are 30 cm with Equation~\eqref{eq:task2joint}.
\begin{equation}
\begin{gathered}
\left\{
\begin{array}{l}
\theta^{\text{sld}} = \operatorname{atan2d}(a,\, b) - \operatorname{atan2d}\Bigl(\sqrt{a^2 + b^2 - c^2},\, c\Bigr)\\[2mm]
\theta^{\text{elb}} = \operatorname{atan2d}\Bigl(\sqrt{a^2 + b^2 - c^2},\, c\Bigr)\\[2mm]
\quad + \operatorname{atan2d}\Bigl(\sqrt{a^2 + b^2 - d^2},\, d\Bigr)
\end{array}
\right.\\[2mm]
\begin{array}{c}
a = y^{wst} - y^{sld}\\[2mm]
b = x^{wst} - x^{sld}\\[2mm]
c = \frac{a^2 + b^2 + {L^\text{sld}}^2 - {L^\text{elb}}^2}{2\, L^\text{sld}}\\[2mm]
d = \frac{a^2 + b^2 - {L^\text{sld}}^2 + {L^\text{elb}}^2}{2\, L^\text{elb}}
\end{array}
\end{gathered}
\label{eq:task2joint}
\end{equation}


We describe how to generate the 5 kinds of the tasks in Figure \ref{fig:tasks}. These tasks include different motions, which are illustrated as distinct colored trajectories in Figure \ref{fig:tasks}. For all segments of the motions, the start and end boundary conditions are defined such that the velocity and acceleration of the x and y axes are 0 $\mathrm{rad.}/\mathrm{s}$ and 0 $\mathrm{rad.}/\mathrm{s}^2$, respectively. In particular, for the straight trajectories shown in Figure \ref{fig:tasks}A, C, and D, the boundary conditions are also set so that the velocity and acceleration in the x and y axes are 0 $\mathrm{rad.}/\mathrm{s}$ and 0 $\mathrm{rad.}/\mathrm{s}^2$. Further, in Figure \ref{fig:tasks}E, the curved trajectories are got based on the elbow or shoulder joint angle rather than the wrist position.

\begin{figure*}[htbp]
\centering
% \includegraphics[width=\textwidth]{./FiguresMethods/Task.pdf}
\includegraphics[width=\textwidth]{./FiguresMethods/Task2.pdf}
\caption{The 5 kinds of the designed tasks. The generated trajectory is obtained by minimum jerk model with boundary conditions: x and y positions, velocity, acceleration, and time. Further, These tasks include different motions, which are illustrated as distinct colored trajectories.}
\label{fig:tasks}
\end{figure*}


\section{Motion Labels Processing}
\label{sec: app_motion_labels_processing}
We describe how to get motion labels from elbow joint angular velocity. First, we get the elbow joint angular velocity with Equation~\eqref{eq:task2joint} and he difference method. The motion labels are got by 5 steps (Figure \ref{fig:motion_labels_processing}). $1^\text{st}$ step is motion labeling based on the elbow joint angular velocity by Equation~\eqref{eq:motion_labeling}.
\begin{equation}
l_t =
\begin{cases}
% \text{flexion}   & (\omega_t > th_{\upomega1} \; \text{[rad./s]}) \\[1ex]
% \text{extension} & (\omega_t < -th_{\upomega1} \; \text{[rad./s]}) \\[1ex]
% \text{rest}      & (\text{otherwise})
\text{flexion}   & (\omega_t > th_{\upomega1}) \\[1ex]
\text{extension} & (\omega_t < -th_{\upomega1}) \\[1ex]
\text{rest}      & (\text{otherwise})
\end{cases}
\label{eq:motion_labeling}
\end{equation}
Here, $l_t$ is a motion label at $t$ time, $\omega_t$ is an elbow joint angular velocity at $t$ time, $th_{\upomega1}$ is a threshold for elbow joint angular velocity at $t$ time. We set $th_{\upomega1}$ is 3.0 $\text{rad./s}$.

$2^\text{nd}$ step replaces the movement labels to rest if the time width of the movement is under $w_t \text{ms}$ by Equation~\eqref{eq:motion_padding_rest}.
\begin{equation}
% l_{t1 \sim t2} = \text{rest} \quad (t2 - t1 > w_t \; \text{[ms]})
l_{t1 \sim t2} = \text{rest} \quad (t2 - t1 > w_t)
\label{eq:motion_padding_rest}
\end{equation}
Where, $t1$ is the start time for flexion or extension, $t2$ is the end time for flexion or extension. $t1$ and $t2$ are defined by the elbow joint angular velocity is over $th_{\upomega1}$. We set $w_\text{t}$ is $200 \text{ms}$.

$3^\text{rd}$ step extends the movement time width on both ends between $t1$ and $t2$ in order to detect the onset of a movement at an early stage and predict the moment when it fully concludes by Equation~\eqref{eq:extending_movement_time}.
\begin{equation}
\begin{aligned}
l_{t3 \sim t1} &= l_{t1} \\
l_{t2 \sim t4} &= l_{t2}
\end{aligned}
\label{eq:extending_movement_time}
\end{equation}
Where, $t3$ is a time that is $|\omega_t|>th_\upomega$ and close to $t1$. $t4$ is a time that is $|\omega_t|>th_\upomega$ and close to $t2$.

$4^\text{th}$ step change the rest to continuous movement in order to prevent the instant at which the type of movement changes from being misclassified as rest by Equation~\eqref{eq:contenuelizing_movement}.
\begin{equation}
l_{t5 \sim t6} =
\begin{cases}
% \text{flexion}  & (\omega_t \ge th_{\upomega2}\, \text{[rad./s]} \text{ and } s \ge \text{th}_\mathrm{s}\, [\mathrm{rad.}/\mathrm{s}^2]) \\[1ex]
% \text{extension} & (\omega_t < -th_{\upomega2}\, \text{[rad./s]} \text{ and } s \ge \text{th}_\mathrm{s}\, [\mathrm{rad.}/\mathrm{s}^2]) \\[1ex]
% \text{unchange}  & (\text{otherwise})
\text{flexion}  & (\omega_t \ge th_{\upomega2} \text{ and } s \ge \text{th}_\mathrm{s}) \\[1ex]
\text{extension} & (\omega_t < -th_{\upomega2} \text{ and } s \ge \text{th}_\mathrm{s}) \\[1ex]
\text{unchange}  & (\text{otherwise})
\end{cases}
\label{eq:contenuelizing_movement}
\end{equation}
Where $\omega_t$ is an elbow joint angular velocity at $t$ time, $s$ is a sloop between $t5$ and $t6$, $\text{th}_\mathrm{s}$ is a threshold for the sloop, $t5$ and $t6$ are start and end time for rest. We set $th_{\upomega2}$ is 1.0 $\text{rad./s}$ and $\text{th}_\mathrm{s}$ is $5 \,\mathrm{rad.}/\mathrm{s}^2$ and got $s$ by minimum square method.

The final step replaces the motion labels to the former or post motion label if the time width of the motion label is under $w_t$ ms in order to exclude motions that are shorter than the predefined duration by Equation~\eqref{eq:paddig_motions}.
\begin{equation}
l_{t7 \sim t8} =
\begin{cases}
l_{t7-1} & (t7-1 \ge 0) \\
l_{t8+1} & (\text{otherwise})
\end{cases}
\label{eq:paddig_motions}
\end{equation}
Where $t7$ and $t8$ are both ends between one of the motions.

\begin{figure*}[htbp]
\centering
\includegraphics[width=\textwidth]{./FiguresMethods/Motion Labels Processing.pdf}
\caption{The motion labels processing. (a)-(e) indicate processing names. the gray lines mean motion labels. The blue lines mean angular velocity.}
\label{fig:motion_labels_processing}
\end{figure*}

%%%%%%%%%%%%%%%%%%%%%%%%%%%%%%%%%%%%%%%%%%
% {
% \footnotesize
% \fontfamily{ptm}\selectfont
% \bibliographystyle{unsrt}
% \bibliography{reference}
% }

% \reftitle{References}
% \section*{References}

\begin{thebibliography}{999}

\bibitem[Kane et~al.(2020)Gary Kane, Gonc¸alo Lopes, Jonny Sanders, Alexander Mathis, and Mackenzie Mathis]{dlc-live}
Kane, G.; Lopes, G.; Sanders, J.; Mathis, A.; Mathis, M. Real-time, low-latency closed-loop feedback using markerless posture tracking. \emph{eLife} \textbf{2020}.  Available online: \url{https://github.com/DeepLabCut/DeepLabCut-live}  (accessed on 30 May 2025). %MDPI: Please add the access date (The date you last visited this URL, format: Date Month Year), e.g., accessed on 1 January 2020. The access date should be before the accepted date (29 June 2025). 


\bibitem[Karashchuk et~al.(2021)Pierre Karashchuk, Katie L Rupp, Evyn S Dickinson, Sarah Walling-Bell, Elischa Sanders, Eiman Azim, Bingni W Brunton, and John C]{anipose}
Karashchuk, P.; Rupp, K.L.; Dickinson, E.S.; Walling-Bell, S.; Sanders, E.; Azim, E.; Brunton, B.W.; Tuthill, J.C. Anipose: A toolkit for robust markerless 3d pose estimation. \emph{Cell Rep.} \textbf{2021}, \emph{36}. Available online: \url{https://anipose.readthedocs.io/en/latest/} (accessed on 30 May 2025).

\bibitem[Flash et~al.(1985)Tamar Flash and Neville Hogan]{minimum-jerk-model}
Flash, T.; Hogan, N. The coordination of arm movements: an experimentally confirmed mathematical model. \emph{J. Neurosci.} \textbf{1985}, \emph{5}, 1688--1703, .
\end{thebibliography}


\end{document}
